# Supplementary material for: The healthy diver: A cross-sectional survey to evaluate the health status of recreational scuba diver members of Divers Alert Network (DAN)
Source: PLoS One. 2018 Mar 22;13(3):e0194380. doi: 10.1371/journal.pone.0194380 (PMC5864008; doi:10.1371/journal.pone.0194380)
Supplement: S2 File — (ZIP) [file pone.0194380.s002.zip]

Archive with 2 entries (2 files):
- dmhs_deidentified.sas7bdat
- VariableFormats.sas
