# Supplementary material for: The healthy diver: A cross-sectional survey to evaluate the health status of recreational scuba diver members of Divers Alert Network (DAN)
Source: PLoS One. 2018 Mar 22;13(3):e0194380. doi: 10.1371/journal.pone.0194380 (PMC5864008; doi:10.1371/journal.pone.0194380)
Supplement: S2 File — (ZIP) [file pone.0194380.s002.zip › VariableFormats.sas]

Proc Format;
Value	HCA_ProvZ		1	=	"	Yes, only one	"	2	=	"	More than one	"	3	=	"	No	"	33	=	"	Don't know/ Not sure	";																				
Value	HCA_Prov_VisZ		1	=	"	past year	"	2	=	"	past 2 years	"	3	=	"	past 5 years	"	4	=	"	5 or more years	"	33	=	"	Don't know/ Not sure	";															
Value	DBT_Y_NZ		1	=	"	Yes	"	0	=	"	No	"	33	=	"	Don't know/ Not sure	";																									
Value	CVD_MIZ		1	=	"	Yes	"	0	=	"	No	"	33	=	"	Don't know/ Not sure	";																									
Value	CVD_AnginaZ		1	=	"	Yes	"	0	=	"	No	"	33	=	"	Don't know/ Not sure	";																									
Value	CVD_StrokeZ		1	=	"	Yes	"	0	=	"	No	"	33	=	"	Don't know/ Not sure	";																									
Value	Chol_HighZ		1	=	"	Yes	"	0	=	"	No	"	33	=	"	Don't know/ Not sure	";																									
Value	BP_HighZ		1	=	"	Yes	"	0	=	"	No	"	33	=	"	Don't know/ Not sure	";																									
Value	ASTH_Y_NZ		1	=	"	Yes	"	0	=	"	No	"	33	=	"	Don't know/ Not sure	";																					
Value	DISAB_equipZ		1	=	"	Yes	"	0	=	"	No	"	33	=	"	Don't know/ Not sure	";																																													
Value	EducationZ		1	=	"1	Never attended	"	2	=	"2	Elementary	"	3	=	"3	Some High School	"	4	=	"4	High School Grad	"	5	=	"5	Some College	"	6	=	"6	College graduate	";										
Value	OccupZ		1	=	"	Empl for wages	"	2	=	"	Self Empl	"	3	=	"	UnEmpl > 1 year	"	4	=	"	UnEmpl < 1 year	"	5	=	"	Homemaker	"	6	=	"	Student	"	7	=	"	Student	"	8	=	"	Retired	";
Value	IncomeZ		1	=	"1	< $25000	"	2	=	"2	$25000 - 49000	"	3	=	"3	$ 50000 - 100000	"	4	=	"4	$100000 - 149000	"	5	=	"5	> $150000	"	33	=	"6	Don't know/ Not sure	";										
Value	Bin_Y_NZ		1	=	"	Yes	"	0	=	"	No	"	.	=	"	Missing	";
Value	CVD_MedsOZ		1	=	"	Yes	"	0	=	"	No	"	.	=	"	Missing	";
Value	CVD_PaceZ		1	=	"	Yes	"	0	=	"	No	"	.	=	"	Missing	";
Value	GenderZ		1	=	"	Male	"	0	=	"	Female	"	.	=	"	Missing	";
Value	Race_WhZ		1	=	"	Yes	"	0	=	"	No	"	;
value BMIcat 0='Under & Normal' 1='Overweight' 2='Obese';
	Format Genderz GenderZ. White_race Race_WhZ. inactive INJ_Y_NZ. educationz educationz. occupz occupz. Incomez Incomez. Diabetes DBT_Y_NZ. current_smoker Bin_Y_NZ.
		Heavy_alcohol_use Bin_Y_NZ. BMI_categories BMIcat. Number_of_providers HCA_ProvZ. Last_provider_visit HCA_Prov_visZ. Disability DISAB_equipZ. cardiac_surgery CVD_MedsOZ. pacemaker CVD_PaceZ. 
		Asthma ASTH_Y_NZ. HighBP BP_HighZ. HighCholesterol Chol_HighZ. Stroke CVD_strokez. Angina CVD_Anginaz. HeartAttack_MI CVD_MIZ.;
run;
